# Supplementary material for: Comparison of Foraging Strategies and Effects of the Wapiti and Siberian Roe Deer on Japanese Yew
Source: Ecol Evol. 2024 Oct 23;14(10):e70451. doi: 10.1002/ece3.70451 (PMC11497088; doi:10.1002/ece3.70451)
Supplement: Supplementary file 1 — Data S1. [file ECE3-14-e70451-s001.zip]

Archive with 2 entries (2 files):
- Data.xlsx
- Feeding rhythms.R
