# Supplementary material for: Comparison of Foraging Strategies and Effects of the Wapiti and Siberian Roe Deer on Japanese Yew
Source: Ecol Evol. 2024 Oct 23;14(10):e70451. doi: 10.1002/ece3.70451 (PMC11497088; doi:10.1002/ece3.70451)
Supplement: Supplementary file 1 — Data S1. [file ECE3-14-e70451-s001.zip › Data.xlsx]

## Sheet: Infrared camera monitoring
species	date	time
Cervus canadensis	2021.04.04	13:20:10
Cervus canadensis	2022.02.13	07:42:30
Cervus canadensis	2022.02.13	08:18:12
Cervus canadensis	2022.02.13	07:50:30
Cervus canadensis	2022.02.13	03:47:45
Cervus canadensis	2022.02.15	16:35:16
Cervus canadensis	2022.03.12	06:13:35
Cervus canadensis	2022.03.12	07:49:28
Cervus canadensis	2022.11.26	06:08:50
Cervus canadensis	2022.12.01	11:40:47
Cervus canadensis	2022.12.01	14:28:15
Cervus canadensis	2023.01.04	13:04:25
Cervus canadensis	2023.03.19	14:20:35
Cervus canadensis	2023.11.07	14:31:16
Cervus canadensis	2023.12.04	10:40:56
Capreolus pygargus	2020.12.12	15:46:00
Capreolus pygargus	2020.12.18	10:20:00
Capreolus pygargus	2020.12.20	07:10:00
Capreolus pygargus	2020.12.25	02:23:00
Capreolus pygargus	2021.02.05	00:33:00
Capreolus pygargus	2021.07.29	18:36:00
Capreolus pygargus	2021.11.10	16:10:00
Capreolus pygargus	2022.01.10	15:42:00
Capreolus pygargus	2022.03.08	13:42:00
Capreolus pygargus	2022.03.29	12:21:00
Capreolus pygargus	2022.04.13	09:12:00
Capreolus pygargus	2022.04.25	15:34:00
Capreolus pygargus	2022.11.04	09:54:00
Capreolus pygargus	2022.11.22	08:11:00
Capreolus pygargus	2022.11.27	09:03:00
Capreolus pygargus	2022.12.05	14:32:00
Capreolus pygargus	2023.01.16	18:09:00
Capreolus pygargus	2023.01.28	06:58:00
Capreolus pygargus	2023.02.03	06:36:00
Capreolus pygargus	2023.02.16	01:09:00
Capreolus pygargus	2023.04.22	06:55:00
Capreolus pygargus	2023.04.26	17:31:00
Capreolus pygargus	2023.09.25	06:33:53
Capreolus pygargus	2023.12.04	11:14:00

## Sheet: Feeding site
species	longitude	latitude
Cervus canadensis	130.126	43.9468
Cervus canadensis	130.134	43.9491
Cervus canadensis	130.091	43.9602
Cervus canadensis	130.092	43.911
Cervus canadensis	130.066	43.9885
Cervus canadensis	130.065	43.9879
Cervus canadensis	130.065	43.988
Cervus canadensis	130.073	43.9966
Cervus canadensis	130.088	43.9109
Cervus canadensis	130.092	43.912
Cervus canadensis	130.084	43.9025
Cervus canadensis	130.08	43.8652
Cervus canadensis	130.08	43.8648
Cervus canadensis	130.096	44.0007
Cervus canadensis	130.064	43.9911
Cervus canadensis	130.051	43.9359
Cervus canadensis	130.077	43.9566
Capreolus pygargus	130.114	43.9383
Capreolus pygargus	130.079	43.9594
Capreolus pygargus	130.075	43.9578
Capreolus pygargus	130.093	43.9115
Capreolus pygargus	130.134	43.9492
Capreolus pygargus	130.134	43.9492
Capreolus pygargus	130.085	43.9595
Capreolus pygargus	130.05	43.9361
Capreolus pygargus	130.08	43.8652
Capreolus pygargus	130.073	43.9963
Capreolus pygargus	130.127	43.9466
Capreolus pygargus	130.077	43.9567
Capreolus pygargus	130.096	44.0012
Capreolus pygargus	130.096	44.0008
Capreolus pygargus	130.088	43.9107
Capreolus pygargus	130.077	43.9568
Capreolus pygargus	130.067	43.9667
Capreolus pygargus	130.067	43.9665
Capreolus pygargus	130.114	43.938
Capreolus pygargus	130.091	43.9116
Capreolus pygargus	130.089	43.912
Capreolus pygargus	130.126	43.9467
Capreolus pygargus	130.064	43.9879

## Sheet: Post-feed effects
		Main branch growth height/cm	Number of new branches/piece	Lateral branch growth length/cm
2022	Cervus elaphus	1.5	11.85	2.5
	Capreolus pygargus	6.56	32.18	7.34
	Contrast	8.74	40.32	7.71
2023	Cervus elaphus	1.02	7.11	2.01
	Capreolus pygargus	5.86	28.35	8.71
	Contrast	9.67	44.37	10.1
