# Supplementary material for: Comparison of Foraging Strategies and Effects of the Wapiti and Siberian Roe Deer on Japanese Yew
Source: Ecol Evol. 2024 Oct 23;14(10):e70451. doi: 10.1002/ece3.70451 (PMC11497088; doi:10.1002/ece3.70451)
Supplement: Supplementary file 1 — Data S1. [file ECE3-14-e70451-s001.zip › Feeding rhythms.R]

library(activity)
library(overlap)
library(openxlsx)
data<-read.xlsx("C:/Users/Administrator/Desktop/Data.xlsx",sheet = 1)
data$时间<-data$时间*2*pi
densityPlot(malu$时间,rug=T,adjust=1,xlab="时间 Time",
            ylab="密度 Density",lwd=1,main="",ylim=c(0,0.2))
malu<-subset(data,data$时间!="NA
            ")
pao<-subset(data,data$时间!="NA ")
pao$时间<-pao$时间*2*pi
densityPlot(pao$时间,rug=T,adjust=1,xlab="时间 Time",
            ylab="密度 Density",lwd=1,main="",ylim=c(0,0.2))
overlapEst(malu$时间,pao$时间,type="Dhat4")
LAcomp<-compareCkern(malu$时间,pao$时间,reps = 1000)
fmalu<-fitact(malu$时间)
fpao<-fitact(pao$时间)
LAcomp<-compareCkern(fmalu,fpao,reps = 1000)
LAcomp
overlapPlot(malu$时间,pao$时间,rug=T,main="",xlab="时间 Time",
            ylab="密度 Density",ylim=c(0,0.2))
